# Supplementary material for: The beta-3 adrenergic agonist (CL-316,243) restores the expression of down-regulated fatty acid oxidation genes in type 2 diabetic mice
Source: Nutr Metab (Lond). 2015 Mar 8;12:8. doi: 10.1186/s12986-015-0003-8 (PMC4362840; doi:10.1186/s12986-015-0003-8)
Supplement: Additional file 1: Table S1. — Complete list of KEGG enrichment analysis results. [file 12986_2015_3_MOESM1_ESM.xls]

## Sheet: S1
KEGG Pathway Mouse	PenrichmentValue_MKRF	PenrichmentValue_MKRL	PenrichmentValue_MKRM	PenrichmentValue_PDL	PenrichmentValue_TRF
Hepatitis C	0.00017852	9.66524e-11	1.72782e-09	3.58248e-05	5.31871e-11
Prion diseases	0.000189082	0.0124786	7.97659e-05	0.00883237	4.80769e-06
Leishmaniasis	0.000190795	7.60519e-06	2.72094e-06	0.00158163	2.14706e-06
N-Glycan biosynthesis	0.000216932	0.000186965	0.000820118	4.36277e-06	1.82888e-11
Dorso-ventral axis formation	0.000228376	8.56602e-05	3.07535e-07	0.0309795	5.93867e-08
Starch and sucrose metabolism	0.00022982	3.50211e-07	0.00103848	0.000741146	0.000150322
Apoptosis	0.000236396	2.11667e-10	1.82867e-06	3.27898e-05	2.28052e-12
Pyrimidine metabolism	0.000239873	4.60147e-06	1.41032e-06	3.61134e-22	1.26297e-06
Colorectal cancer	0.000410059	1.16664e-09	1.79064e-06	0.00043685	2.49249e-08
Ether lipid metabolism	0.00044083	0.00299187	0.00274189	0.000651056	5.61297e-07
Natural killer cell mediated cytotoxicity	0.00044149	3.77789e-07	1.73061e-06	0.0420509	8.91505e-09
Nucleotide excision repair	0.000475939	0.00011169	2.69598e-06	4.7261e-06	2.6006e-05
Collecting duct acid secretion	0.000500263	0.0113631	9.15054e-05	5.47446e-05	5.08145e-05
Leukocyte transendothelial migration	0.00059125	1.58741e-11	0.000164463	8.267e-05	1.28511e-07
Osteoclast differentiation	0.00064754	3.72054e-09	2.92985e-12	8.01628e-06	3.31629e-16
Hippo signaling pathway	0.000737533	4.11654e-07	2.39202e-06	0.000336341	5.5555e-13
Melanoma	0.000812994	0.0393028	2.7748e-06	0.00138714	3.01002e-07
Glycine	0.00104945	0.000738142	0.00066976	8.42939e-07	2.47444e-05
Ribosome biogenesis in eukaryotes	0.00137188	5.25744e-08	0.000609435	0.00032016	2.28052e-12
Notch signaling pathway	0.00146219	1.07758e-05	1.20213e-08	0.000265874	6.84845e-12
Cocaine addiction	0.00146219	2.74636e-08	6.30748e-05	0.0248577	1.0877e-08
Melanogenesis	0.00151186	2.22369e-08	6.4472e-05	0.00802848	4.61046e-09
Cell adhesion molecules (CAMs)	0.00166942	1.61417e-06	3.70459e-07	0.00560158	1.84038e-06
Alanine	0.00181199	0.0245767	5.02443e-06	2.41684e-06	3.13674e-05
Amphetamine addiction	0.00207502	0.000132175	5.47459e-05	0.228895	8.82847e-09
Base excision repair	0.00410738	0.00779224	0.00210284	0.00380033	6.95404e-05
Jak-STAT signaling pathway	0.00516549	3.06969e-08	0.000128601	0.00724391	4.93166e-06
Glutathione metabolism	0.00580113	0.49711	0.0332702	1.58392e-07	2.48525e-05
RNA degradation	0.00701639	0.00822803	0.0357762	0.00898794	0.000126093
Vasopressin-regulated water reabsorption	0.00833744	0.0156982	0.0152838	0.0338442	6.54105e-09
Drug metabolism - cytochrome P450	0.00889634	0.179123	0.0969486	8.7245e-07	3.4231e-06
Bacterial invasion of epithelial cells	0.0122336	1.21062e-06	8.66357e-07	1.94954e-07	7.84584e-12
Pertussis	0.0155371	1.43099e-05	0.000441312	3.82953e-07	1.24444e-06
Circadian rhythm	0.0195142	0.0120632	0.0182695	0.042967	2.74404e-08
Toll-like receptor signaling pathway	0.0242109	1.01224e-07	7.33664e-07	9.86324e-06	7.36915e-09
TGF-beta signaling pathway	0.0246698	1.85413e-07	0.00586938	3.27898e-05	1.41402e-07
SNARE interactions in vesicular transport	0.030255	0.664176	0.0125329	0.136552	1.83667e-07
Thyroid cancer	0.0322477	2.94765e-05	0.00101274	0.000569149	2.71616e-08
Terpenoid backbone biosynthesis	0.03539	0.0504841	0.00135981	3.05049e-08	8.73783e-05
Other glycan degradation	0.0472437	0.021549	0.0011875	0.00267578	5.07113e-06
RIG-I-like receptor signaling pathway	0.0472681	0.0257357	2.7614e-06	0.016137	6.81393e-05
Cysteine and methionine metabolism	0.0485285	0.0364035	0.0133849	0.000516448	6.07663e-06
Glycosphingolipid biosynthesis - ganglio series	0.0635552	0.207051	0.000148003	0.102119	1.40411e-05
Viral myocarditis	0.0839342	0.0017999	0.0054218	0.0036738	4.98467e-05
Hedgehog signaling pathway	0.0904415	0.00329428	0.00969244	0.76614	5.35931e-05
Spliceosome	0.104476	8.01836e-06	0.00783598	2.01698e-05	8.74498e-11
mRNA surveillance pathway	0.107969	0.000222848	3.95287e-08	0.00528764	7.7296e-08
Other types of O-glycan biosynthesis	0.206871	0.147345	0.0928532	0.00400248	0.000143486
Focal adhesion	9.02009e-28	7.57752e-33	1.1861e-34	1.07838e-13	1.87515e-37
PI3K-Akt signaling pathway	1.92729e-26	9.10308e-24	6.09753e-29	1.95708e-12	1.92893e-36
ECM-receptor interaction	8.09597e-22	1.98588e-19	1.76427e-28	1.67478e-11	1.76243e-20
Amoebiasis	5.12814e-18	2.80629e-19	1.58021e-12	2.29982e-07	1.49283e-15
MAPK signaling pathway	1.72416e-17	4.12076e-23	1.9623e-23	1.61734e-09	1.34389e-30
Alzheimer's disease	4.31335e-17	0.00117289	0.00246519	7.46381e-15	2.00167e-08
Axon guidance	2.62792e-16	7.99864e-26	8.7302e-16	3.56073e-05	3.31711e-27
Rap1 signaling pathway	2.85043e-16	2.4676e-13	2.19819e-17	7.37403e-13	1.20429e-23
Endocytosis	4.90547e-16	3.76213e-13	4.64985e-18	2.23914e-11	1.23291e-26
Protein digestion and absorption	1.52937e-15	1.78606e-17	2.3417e-15	1.12202e-05	1.13808e-13
Carbon metabolism	1.98546e-15	0.000403179	0.000178959	1.658e-15	0.0015838
ABC transporters	2.55693e-15	1.09726e-17	5.11022e-14	1.00366e-13	2.43563e-14
Citrate cycle (TCA cycle)	6.44686e-15	0.325098	0.0669451	2.19516e-06	0.00412795
Regulation of actin cytoskeleton	1.52651e-14	5.22312e-18	5.63516e-21	1.92584e-14	5.41921e-24
Huntington's disease	2.65736e-14	0.0358153	0.238607	3.27754e-17	2.33595e-05
HIF-1 signaling pathway	1.9833e-13	3.72811e-12	3.55963e-10	1.56634e-07	1.05791e-12
Calcium signaling pathway	2.14629e-13	8.20592e-14	9.05377e-10	0.0141975	2.98545e-12
Oxidative phosphorylation	2.35894e-13	0.854331	0.186668	3.14153e-12	0.0922849
Oxytocin signaling pathway	4.76937e-13	1.40364e-20	5.99949e-15	7.57044e-07	1.78927e-18
Platelet activation	7.34921e-13	6.54051e-20	8.62179e-17	4.98815e-09	5.5335e-21
Insulin signaling pathway	8.98882e-13	1.80802e-12	4.75316e-13	4.69719e-08	4.10658e-17
Dilated cardiomyopathy (DCM)	1.22992e-12	1.16763e-09	1.98649e-09	1.12202e-05	4.76724e-11
cGMP - PKG signaling pathway	2.31805e-12	1.48944e-17	2.08667e-15	6.02885e-07	2.94153e-20
Peroxisome	2.56042e-12	0.000630531	1.10493e-05	1.05769e-20	5.43998e-05
Glutamatergic synapse	3.04627e-12	8.43243e-13	3.96628e-09	0.00680922	2.22598e-14
Glycerophospholipid metabolism	3.27345e-12	9.9922e-06	5.75643e-08	2.22513e-08	7.57619e-09
Pathways in cancer	1.28234e-11	8.54922e-24	5.12701e-31	1.75198e-09	1.0851e-35
Thyroid hormone signaling pathway	1.49955e-11	2.78272e-20	6.93975e-16	1.44917e-08	2.2131e-31
Proteoglycans in cancer	3.89294e-11	6.63501e-14	1.04804e-17	1.28359e-08	3.94171e-24
Non-alcoholic fatty liver disease (NAFLD)	5.29474e-11	0.00174225	0.00136087	7.34451e-14	0.000480585
Phosphatidylinositol signaling system	6.08444e-11	1.16051e-15	9.20484e-15	2.70595e-05	2.03345e-17
Purine metabolism	1.00833e-10	3.66595e-13	1.86847e-12	2.34275e-22	7.63268e-18
HTLV-I infection	1.66553e-10	8.64367e-15	1.81965e-16	5.44833e-13	1.27036e-21
Adrenergic signaling in cardiomyocytes	2.09514e-10	3.71889e-18	1.80457e-12	2.07596e-06	3.0831e-17
Circadian entrainment	2.97449e-10	3.10078e-14	6.64185e-10	0.00654263	8.87156e-12
GnRH signaling pathway	4.91149e-10	7.29197e-13	5.21237e-10	0.000330806	4.79558e-20
Hypertrophic cardiomyopathy (HCM)	5.74667e-10	1.28634e-09	2.44178e-08	6.80925e-05	5.34171e-10
Arrhythmogenic right ventricular cardiomyopathy (ARVC)	1.00763e-09	3.21637e-12	4.76081e-09	1.5984e-06	3.96099e-15
Ras signaling pathway	1.09474e-09	2.79547e-12	2.74586e-13	1.11359e-05	3.14774e-24
Estrogen signaling pathway	1.14301e-09	3.0866e-09	6.64185e-10	0.00115932	2.34045e-14
Biosynthesis of amino acids	1.38143e-09	0.0536249	0.0357762	1.24791e-08	0.0218688
Fatty acid metabolism	1.76533e-09	0.00418726	9.33816e-05	1.13432e-13	0.127169
Insulin secretion	2.33867e-09	7.37331e-11	1.27957e-12	0.00398434	3.27858e-13
Epstein-Barr virus infection	2.95405e-09	1.87371e-12	4.64805e-08	1.18494e-08	1.4477e-20
FoxO signaling pathway	4.64634e-09	2.23522e-09	2.8347e-16	4.0493e-08	3.27659e-10
Cholinergic synapse	5.15916e-09	2.21073e-12	5.03393e-12	0.00618423	1.52265e-10
Parkinson's disease	5.44226e-09	0.653616	0.675201	2.14468e-13	0.0380907
Valine	5.53757e-09	0.112945	0.000194995	3.59042e-15	6.49732e-05
Small cell lung cancer	6.17143e-09	4.12736e-16	9.66456e-17	1.74172e-05	9.01497e-16
Tight junction	6.22653e-09	9.95827e-10	1.72782e-09	9.31902e-05	1.66003e-11
GABAergic synapse	7.54269e-09	5.67166e-06	8.47662e-08	0.000906961	4.91404e-05
Glycolysis / Gluconeogenesis	1.04559e-08	9.95551e-05	0.0171351	3.73954e-06	3.16268e-05
Galactose metabolism	1.35538e-08	1.90308e-06	2.82261e-05	1.37327e-05	1.10158e-06
Fatty acid degradation	1.79799e-08	0.319041	1.17242e-05	3.31834e-14	0.0129225
Inositol phosphate metabolism	2.1323e-08	3.98258e-11	2.68039e-10	2.07514e-07	1.62155e-16
Long-term depression	2.1323e-08	1.12523e-07	6.42092e-09	0.00246065	3.72693e-09
Tuberculosis	2.1525e-08	3.09487e-07	2.29526e-08	1.00282e-05	1.17412e-13
Oocyte meiosis	2.88614e-08	1.47574e-11	3.94909e-09	1.79643e-05	1.05791e-12
Dopaminergic synapse	6.77261e-08	1.09063e-08	5.80333e-10	0.00437463	5.86242e-15
Protein processing in endoplasmic reticulum	7.16022e-08	4.57288e-05	1.21256e-07	3.89839e-06	1.02281e-32
PPAR signaling pathway	7.23163e-08	0.00145842	0.000199636	4.57502e-11	5.43998e-05
Retrograde endocannabinoid signaling	7.74867e-08	1.7513e-12	8.85399e-12	0.000871391	1.82125e-08
Morphine addiction	7.84042e-08	1.43868e-08	2.12961e-09	0.0347761	3.87148e-07
Thyroid hormone synthesis	8.71207e-08	5.47475e-06	2.56366e-05	0.0477535	2.47037e-12
Phagosome	8.86556e-08	2.51638e-06	5.1536e-09	9.75849e-12	1.64015e-17
mTOR signaling pathway	9.43144e-08	1.12523e-07	8.61454e-12	7.01485e-05	4.63514e-12
Bile secretion	1.287e-07	2.96626e-09	2.78298e-08	1.90849e-09	5.87658e-10
Tryptophan metabolism	1.70607e-07	0.166906	0.00174799	9.89573e-12	0.00311803
Long-term potentiation	1.84821e-07	2.42367e-07	3.38902e-07	0.00507234	1.0682e-09
Hepatitis B	1.94012e-07	1.12597e-07	5.89096e-11	7.92772e-07	9.17914e-13
Complement and coagulation cascades	2.22861e-07	0.080784	2.61429e-07	0.000422363	1.6835e-10
Fc gamma R-mediated phagocytosis	2.35146e-07	8.35953e-14	1.24215e-09	2.62484e-06	1.31336e-12
Adherens junction	2.72439e-07	1.6802e-11	7.08991e-08	6.26703e-06	1.25337e-20
Adipocytokine signaling pathway	3.31891e-07	1.28229e-07	4.17704e-09	1.70265e-07	5.70378e-09
Fructose and mannose metabolism	3.47485e-07	0.0308552	0.000300211	0.000631004	0.00842958
Toxoplasmosis	4.74696e-07	1.53447e-09	3.20575e-13	7.06911e-05	1.18262e-14
Measles	5.14927e-07	6.84583e-07	1.43154e-07	1.96015e-07	6.19711e-09
ErbB signaling pathway	5.60663e-07	2.92962e-16	4.84137e-13	2.11872e-06	1.01927e-16
RNA transport	5.70467e-07	7.38566e-08	8.38479e-09	1.13633e-08	4.49677e-20
B cell receptor signaling pathway	6.8417e-07	4.89875e-11	1.46194e-10	0.0120324	1.64455e-15
Pancreatic cancer	7.11735e-07	3.20865e-06	2.44152e-10	5.57344e-05	3.5219e-14
Proximal tubule bicarbonate reclamation	7.66124e-07	0.147769	0.00793247	0.00176789	0.0311807
Viral carcinogenesis	1.08507e-06	8.37743e-07	2.62113e-05	2.00903e-08	1.51604e-09
Mineral absorption	1.31344e-06	0.00197516	2.72815e-05	0.0006411	0.000218301
Pyruvate metabolism	1.49513e-06	0.034932	0.000918032	6.17232e-07	0.00405205
Inflammatory mediator regulation of TRP channels	1.74674e-06	1.05683e-10	1.13799e-08	6.25365e-05	5.78867e-10
NF-kappa B signaling pathway	2.71887e-06	1.49618e-05	2.66185e-05	0.000219258	1.36708e-09
Fc epsilon RI signaling pathway	2.93575e-06	2.39219e-10	1.03146e-08	0.00847048	1.12133e-12
Vascular smooth muscle contraction	3.36896e-06	4.39089e-10	1.43154e-07	4.11606e-05	8.3131e-11
TNF signaling pathway	3.64707e-06	2.48277e-11	5.24256e-10	4.11701e-06	2.47376e-10
VEGF signaling pathway	3.91061e-06	1.22753e-10	1.31623e-05	0.005938	6.97244e-11
Tyrosine metabolism	4.28247e-06	0.0609168	0.000649281	0.0108313	4.64771e-07
Acute myeloid leukemia	4.78325e-06	6.29825e-10	2.56722e-12	6.71454e-06	3.50022e-11
Malaria	5.82352e-06	0.00424586	0.000383858	0.0438596	0.0130814
Chagas disease (American trypanosomiasis)	5.95477e-06	5.66167e-09	1.67579e-09	1.00879e-07	5.74739e-09
Herpes simplex infection	7.16237e-06	8.71293e-10	4.13281e-12	1.01266e-05	3.78046e-10
Synaptic vesicle cycle	7.90389e-06	8.96897e-05	2.46713e-09	2.80591e-07	6.04515e-11
Salivary secretion	8.24615e-06	8.23425e-11	3.09642e-10	0.00322762	7.20122e-10
Glycerolipid metabolism	8.45472e-06	2.90328e-05	1.98525e-08	2.84568e-08	7.49932e-06
Prostate cancer	9.38281e-06	4.48006e-09	1.98649e-09	0.000906961	7.51148e-16
Pancreatic secretion	9.78677e-06	1.03429e-06	3.92966e-08	0.333472	6.54018e-06
Amyotrophic lateral sclerosis (ALS)	1.03313e-05	0.000348821	0.00869243	0.00013629	1.89326e-08
Gastric acid secretion	1.04298e-05	1.13784e-07	2.764e-06	0.0134469	3.84241e-06
Cardiac muscle contraction	1.10556e-05	0.000777365	0.0200618	0.000164309	0.0377616
Cell cycle	1.12461e-05	1.17177e-09	3.83502e-09	9.76479e-15	1.49103e-08
Chemokine signaling pathway	1.44932e-05	3.30912e-07	4.18834e-09	0.000228406	1.21004e-07
Salmonella infection	1.47126e-05	2.22353e-10	5.87912e-07	5.06192e-06	2.3331e-09
Influenza A	1.52232e-05	2.28261e-12	8.51412e-14	2.10405e-07	2.47232e-13
Progesterone-mediated oocyte maturation	1.56417e-05	1.17783e-10	1.92393e-10	3.3568e-08	5.91083e-11
p53 signaling pathway	1.66437e-05	2.05173e-05	2.29092e-07	8.38418e-05	8.06318e-07
Type II diabetes mellitus	1.83156e-05	1.01607e-06	4.34766e-09	0.00116519	4.79645e-07
Pentose phosphate pathway	2.01894e-05	0.00917438	0.266023	0.00015361	0.49158
Serotonergic synapse	2.032e-05	2.44611e-07	1.12293e-07	0.00204964	4.8414e-07
Glioma	2.09937e-05	7.60519e-06	1.32378e-08	0.000521875	1.09716e-10
Chronic myeloid leukemia	2.3786e-05	1.94527e-08	4.47262e-08	1.35305e-08	5.43371e-11
Arginine and proline metabolism	2.40304e-05	0.00426341	1.05032e-07	3.57394e-05	7.65774e-07
Wnt signaling pathway	2.73337e-05	8.50692e-09	0.00137821	0.0594912	3.56679e-10
Propanoate metabolism	3.32988e-05	0.265997	0.000178013	1.19479e-07	0.00181423
Neurotrophin signaling pathway	3.47019e-05	3.91045e-14	2.73624e-12	1.94653e-10	4.29255e-15
Fanconi anemia pathway	3.73816e-05	2.79639e-08	3.05494e-09	0.000501278	3.85657e-07
Renal cell carcinoma	3.83945e-05	2.30095e-08	9.01292e-09	1.87547e-05	8.82847e-09
Proteasome	3.97689e-05	0.522082	0.473972	0.00496635	2.6006e-05
Carbohydrate digestion and absorption	3.97689e-05	5.17221e-11	2.69598e-06	0.0887085	8.95266e-05
Vitamin B6 metabolism	5.69442e-05	0.365326	0.215377	0.000345757	0.0081056
Transcriptional misregulation in cancers	5.89961e-05	6.87368e-10	2.48427e-06	0.000172438	4.19638e-10
T cell receptor signaling pathway	6.37704e-05	2.26651e-15	3.24395e-10	0.000442546	2.61676e-14
Ubiquitin mediated proteolysis	6.46163e-05	1.52379e-13	5.66349e-10	2.81611e-07	2.77327e-17
Ovarian Steroidogenesis	7.83907e-05	0.00973528	0.00308285	0.0647288	2.77589e-06
Lysosome	8.07366e-05	1.18416e-07	2.68747e-15	8.33876e-17	1.86651e-25
Prolactin signaling pathway	9.05218e-05	2.98033e-08	8.58311e-07	0.0002556	8.52135e-13
Lysine degradation	9.12625e-05	0.000256944	3.3336e-06	6.20768e-09	0.000375732
Gap junction	0.000113801	3.13286e-06	3.99107e-07	0.00448587	3.10404e-12
Amino sugar and nucleotide sugar metabolism	0.000114599	0.000308996	1.17242e-05	4.43467e-07	8.60895e-10
Endometrial cancer	0.000125594	9.76915e-10	1.89786e-05	0.000501278	3.56182e-14
Non-small cell lung cancer	0.000134426	4.61913e-08	3.53299e-08	2.2087e-05	5.11696e-10
Bladder cancer	0.00015463	0.00122759	8.58632e-05	2.41684e-06	3.20646e-07
2-Oxocarboxylic acid metabolism	0.000245103	0.795876	0.0716701	9.49767e-05	0.166698
Pantothenate and CoA biosynthesis	0.00024687	0.459429	0.0279835	0.00760315	0.173046
Histidine metabolism	0.000274858	0.00211791	0.000266438	0.000569149	0.000181896
Hematopoietic cell lineage	0.000285734	3.21385e-07	0.000393769	0.00180905	0.00159279
African trypanosomiasis	0.000492381	0.0573302	0.00219941	0.0637723	0.355825
Endocrine and other factor-regulated calcium reabsorption	0.000877393	9.46759e-05	6.23332e-05	0.0207141	0.000601724
beta-Alanine metabolism	0.000877601	0.0859977	5.53766e-07	0.00126272	0.00088141
Nicotine addiction	0.00104945	1.47418e-05	7.2197e-07	0.628184	0.00266894
Phenylalanine metabolism	0.00166469	0.173914	0.0115138	0.263829	0.000362593
Inflammatiory bowel disease (IBD)	0.00226258	0.000108086	0.00394063	0.247261	0.0103092
Nitrogen metabolism	0.00238677	0.907047	0.00311492	0.137782	0.979347
Nicotinate and nicotinamide metabolism	0.0029921	0.16909	0.00934224	5.50366e-05	0.00277732
Rheumatoid arthritis	0.00305817	0.00789166	0.000609435	0.00241468	0.000944255
Aldosterone-regulated sodium reabsorption	0.00316743	5.96474e-05	5.75542e-05	0.0522242	0.00266894
Aminoacyl-tRNA biosynthesis	0.00399263	0.179123	0.00178799	0.0128288	0.000232769
Neuroactive ligand-receptor interaction	0.00419652	9.44236e-05	0.000132473	0.994079	0.018757
NOD-like receptor signaling pathway	0.00447962	1.20961e-07	0.0148165	0.00151543	0.000249443
Legionellosis	0.00447962	0.00174257	0.0148165	3.57394e-05	0.0314981
Glyoxylate and dicarboxylate metabolism	0.00492997	0.922419	0.0108467	6.6451e-07	0.0965939
Primary immunodeficiency	0.00695426	1.1193e-06	0.00858485	0.164178	0.00314963
Folate biosynthesis	0.00840586	0.31949	0.0291944	0.0160732	0.0702474
Vitamin digestion and absorption	0.00872769	0.201824	1.30634e-05	0.000633244	0.0235482
DNA replication	0.00894003	0.000173109	7.39054e-06	1.63912e-07	0.00162065
MicroRNAs in cancer	0.00926383	0.00386181	0.0179282	0.037833	0.00110674
Selenocompound metabolism	0.0102467	0.0152779	0.105662	1.77779e-08	0.00321405
Glycosaminoglycan degradation	0.0112982	0.0174262	0.00135981	0.0836596	0.00045131
alpha-Linolenic acid metabolism	0.0117824	0.0501654	0.0558474	0.0156784	0.00116863
Arachidonic acid metabolism	0.0142663	0.00115266	0.0025391	0.00782422	0.00254475
Aflatoxin biosynthesis	0.0145154	0.0168007	0.69592	0.00436405	0.267447
Lysine biosynthesis	0.0145154	0.666518	0.22015	0.0934374	0.267447
Butanoate metabolism	0.015572	0.0245286	0.00347761	5.32154e-10	0.185894
Type I diabetes mellitus	0.0173283	0.0167573	0.00279065	0.426903	0.308801
Butirosin and neomycin biosynthesis	0.0206586	0.0253554	0.00509392	0.229888	0.0714252
Riboflavin metabolism	0.024219	0.03256	0.00400507	0.00178897	0.0468612
Fatty acid elongation	0.0266673	0.201824	0.0161978	1.61545e-05	0.731065
Renin-angiotensin system	0.0270562	0.0125822	0.012031	0.0718743	0.0414074
Intestinal immune network for IgA production	0.0314232	0.101645	0.0455209	0.662905	0.170005
RNA polymerase	0.0322477	0.210415	0.12778	3.62634e-07	0.002374
Glycosylphosphatidylinositol(GPI)-anchor biosynthesis	0.0340377	0.0187781	0.0221615	0.0156784	0.0123827
Fatty acid biosynthesis	0.0376793	0.0066974	0.259609	0.00705193	0.676221
D-Glutamine and D-glutamate metabolism	0.0410734	0.727655	0.0673585	0.0126846	0.0977208
Biosynthesis of ansamycins	0.0410734	0.271899	0.324892	0.139749	0.391608
Maturity onset diabetes of the young	0.042683	0.261972	0.14728	0.0596116	0.798313
Cytokine-cytokine receptor interaction	0.045607	0.00703417	0.00487014	0.0885801	0.00701048
Ubiquinone and other terpenoid-quinone biosynthesis	0.0458039	0.182903	0.000872442	0.0346975	0.00299003
Sulfur relay system	0.0458039	0.422129	0.271263	0.00563471	0.00299003
Linoleic acid metabolism	0.0542772	0.248065	0.0258512	0.0655532	0.0100804
Mismatch repair	0.0567749	0.0792545	6.06615e-06	0.00236248	0.000362593
Steroid biosynthesis	0.0605968	0.0818421	0.00205507	9.23487e-08	0.166698
Staphylococcus aureus infection	0.0624609	0.0268625	0.00685548	0.000408469	0.000375732
Mucin type O-glycan biosynthesis	0.0640519	0.00501448	0.00726972	0.622062	0.0748829
Sulfur metabolism	0.0643957	0.759174	0.140404	0.0083484	0.0290354
Antigen processing and presentation	0.0683735	0.0249195	0.00951859	0.0549867	0.000319176
Sphingolipid metabolism	0.0794393	0.000308996	0.00761026	0.00264791	0.000329916
Primary bile acid biosynthesis	0.0817847	0.0368991	0.0279835	0.00132669	0.0738286
Cytosolic DNA-sensing pathway	0.0832619	0.0113726	0.065125	0.000106837	0.00639109
Biosynthesis of unsaturated fatty acids	0.0848005	0.00608528	0.0558474	3.35079e-06	0.153668
Penicillin and cephalosporin biosynthesis	0.085198	0.0916594	0.110075	0.546719	0.633724
D-Arginine and D-ornithine metabolism	0.085198	0.0916594	0.110075	0.546719	0.633724
Phenylalanine	0.0874623	0.624457	0.401627	0.0997249	0.0211485
Regulation of autophagy	0.0987476	0.380258	0.0624192	0.0198169	0.034697
Basal transcription factors	0.100921	0.00814782	0.00843902	0.0887085	0.00028372
Non-homologous end-joining	0.111641	0.0120963	0.0918396	0.0710702	0.021739
Homologous recombination	0.139226	0.00146849	1.06658e-06	0.00042423	0.000410174
Porphyrin and chlorophyll metabolism	0.144251	0.00505673	0.0268225	0.0010086	0.00719375
Taurine and hypotaurine metabolism	0.154942	0.00226437	0.000872442	0.148951	0.0637795
Glycosaminoglycan biosynthesis - heparan sulfate / heparin	0.157159	0.201824	0.0161978	0.0438829	0.233654
Cutin	0.170396	0.183319	0.22015	0.589073	0.267447
Glycosphingolipid biosynthesis - globo series	0.17057	0.0829339	0.0602799	0.102119	0.000813932
Glycosaminoglycan biosynthesis - keratan sulfate	0.17057	0.41355	0.550792	0.59297	0.0519724
Basal cell carcinoma	0.174827	9.46759e-05	0.00340149	0.501399	0.000222491
Fat digestion and absorption	0.181534	0.244959	0.00540394	2.57377e-05	0.00685571
Glycosphingolipid biosynthesis - lacto and neolacto series	0.181836	0.0501654	0.392813	0.139431	0.0327556
Drug metabolism - other enzymes	0.214052	0.00657033	0.546956	0.00513144	0.359864
Autoimmune thyroid disease	0.233716	0.32939	0.137225	0.840292	0.540594
Metabolism of xenobiotics by cytochrome P450	0.240052	0.229779	0.190491	1.04738e-07	0.000301224
Lipoic acid metabolism	0.253121	0.271899	0.324892	0.627472	0.391608
Allograft rejection	0.253552	0.141825	0.0529169	0.484437	0.311665
Chemical carcinogenesis	0.255778	0.0545902	0.0171592	2.87843e-08	0.000609405
Asthma	0.302015	0.0397478	0.352129	0.952558	0.233654
One carbon pool by folate	0.31122	0.0294143	0.00205507	9.49767e-05	0.00931648
Valine	0.331744	0.088488	0.815076	0.662283	0.176316
Steroid hormone biosynthesis	0.341515	0.000782153	0.0975902	0.00158548	0.114392
Synthesis and degradation of ketone bodies	0.381831	0.422129	0.10347	5.27776e-05	0.183168
Ascorbate and aldarate metabolism	0.402226	0.0314321	0.652539	0.0228024	0.120471
Graft-versus-host disease	0.422051	0.104638	0.194974	0.51815	0.372294
Phototransduction	0.435616	0.0913131	0.0201641	0.188964	0.0338092
Pentose and glucuronate interconversions	0.444919	0.00968924	0.0811606	0.00734667	0.0151666
Cyanoamino acid metabolism	0.473127	0.191575	0.0132413	0.27324	0.0269623
Caffeine metabolism	0.473127	0.503517	0.584576	0.057351	0.676221
Alcoholism	0.560089	0.256246	0.289037	0.143252	0.107613
Glycosaminoglycan biosynthesis - chondroitin sulfate / dermatan sulfate	0.569328	0.039021	0.198342	0.427746	0.205677
Taste transduction	0.582764	0.429611	0.804131	0.782162	0.586595
C5-Branched dibasic acid metabolism	0.585198	0.591659	0.110075	0.546719	0.133724
Polyketide sugar unit biosynthesis	0.585198	0.591659	0.110075	0.546719	0.633724
Biosynthesis of vancomycin group antibiotics	0.585198	0.591659	0.110075	0.546719	0.633724
Retinol metabolism	0.705158	0.0344586	0.120048	1.80144e-07	0.00756097
Biotin metabolism	0.714521	0.727655	0.324892	0.627472	0.391608
Degradation of aromatic compounds	0.714521	0.727655	0.324892	0.139749	0.391608
Thiamine metabolism	0.763169	0.35545	0.12405	0.185321	0.176316
Protein export	0.802724	0.845468	0.831793	0.027073	0.00149408
Ribosome	0.850454	0.999645	0.996679	3.94867e-11	0.00479179
Systemic lupus erythematosus	0.89832	0.991287	0.837296	0.759064	0.95271
Olfactory transduction	1	1	1	1	1
